# Supplementary material for: Validation of a Pseudovirus Neutralization Assay for Severe Acute Respiratory Syndrome Coronavirus 2: A High-Throughput Method for the Evaluation of Vaccine Immunogenicity
Source: Microorganisms. 2024 Jun 14;12(6):1201. doi: 10.3390/microorganisms12061201 (PMC11205394; doi:10.3390/microorganisms12061201)
Supplement: Supplementary file 1 [file microorganisms-12-01201-s001.zip]

Archive with 1 entries (1 files):
- microorganisms-3026277-supplementary.pdf
